# Supplementary material for: NOTCH1 intracellular domain stabilization by MDM2 plays a major role in NSCLC response to platinum
Source: EMBO Mol Med. 2026 Jan 16;18(2):514–41. doi: 10.1038/s44321-025-00354-9 (PMC12905330; doi:10.1038/s44321-025-00354-9)
Supplement: Supplementary file 2 — Source data Fig. 1 [file 44321_2025_354_MOESM2_ESM.zip]

Archive with 64 entries (51 files):
- Fig1/101123 resultaTs authentif cell lines A549.pdf
- Fig1/20230719 resultatas authentif h358.pdf
- Fig1/Fig 1A/
- Fig1/Fig 1A/nicd, carboplatin, irinotecan, wb#2.tiff
- Fig1/Fig 1A/replicate carbo, irinotecan/
- Fig1/Fig 1A/replicate carbo, irinotecan/western blot ATM replicate.jpg
- Fig1/Fig 1A/replicate carbo, irinotecan/western blot nicd replicate.jpg
- Fig1/Fig 1A/replicate carbo, irinotecan/western blot p-ATM replicate.jpg
- Fig1/Fig 1A/replicate carbo, irinotecan/western blot tubulin replicate.jpg
- Fig1/Fig 1A/tubulin carbo, irinotecan, wb#2.jpg
- Fig1/Fig 1A/western ATM girradiation.tif
- Fig1/Fig 1A/western ATM, carboplatin, irinotecan#1.jpg
- Fig1/Fig 1A/western NICD girradiation.tif
- Fig1/Fig 1A/western PATM girradiation.tif
- Fig1/Fig 1A/western p-ATM,carboplatin, irinotecan#1.tiff
- Fig1/Fig 1A/western tubulin girradiation.tif
- Fig1/Fig 1A/western tubulin, carboplatin, irinotecan#1.tiff
- Fig1/Fig 1B/
- Fig1/Fig 1B/0/
- Fig1/Fig 1B/0/IP-ApoTome-13_53BP1.tif
- Fig1/Fig 1B/0/IP-ApoTome-13_DAPI.tif
- Fig1/Fig 1B/0/IP-ApoTome-13_H2AX.tif
- Fig1/Fig 1B/0/IP-ApoTome-13_merge.tif
- Fig1/Fig 1B/24/
- Fig1/Fig 1B/24/IP-ApoTome-11_53bp1.tif
- Fig1/Fig 1B/24/IP-ApoTome-11_DAPI.tif
- Fig1/Fig 1B/24/IP-ApoTome-11_h2ax.tif
- Fig1/Fig 1B/24/IP-ApoTome-11_merge.tif
- Fig1/Fig 1B/48/
- Fig1/Fig 1B/48/IP-ApoTome-05_53bp1.tif
- Fig1/Fig 1B/48/IP-ApoTome-05_DAPI.tif
- Fig1/Fig 1B/48/IP-ApoTome-05_h2ax.tif
- Fig1/Fig 1B/48/IP-ApoTome-05_merge.tif
- Fig1/Fig 1C/
- Fig1/Fig 1C/Fig 1C Replicate/
- Fig1/Fig 1C/Fig 1C Replicate/western blot NICD  N2.png
- Fig1/Fig 1C/Fig 1C Replicate/western blot NICD  N3.jpg
- Fig1/Fig 1C/Fig 1C Replicate/western blot tubulin, TBP N2.png
- Fig1/Fig 1C/Fig 1C Replicate/western blot tubulin, TBP N3.jpg
- Fig1/Fig 1C/westrn blot nicd, tbp.jpg
- Fig1/Fig 1C/westrn blot tubulin.jpg
- Fig1/Fig 1D/
- Fig1/Fig 1D/ATM, wb4.jpg
- Fig1/Fig 1D/dll3, wb3.jpg
- Fig1/Fig 1D/dll4, wb1.jpg
- Fig1/Fig 1D/FIG 1D.jpg
- Fig1/Fig 1D/jagged1, dll1, tubulin wb2.jpg
- Fig1/Fig 1D/NFL, wb2.jpg
- Fig1/Fig 1D/nicd, wb1.jpg
- Fig1/Fig 1D/pATM, jagged 2, wb 1.jpg
- Fig1/Fig 1D/tubulin wb3.jpg
- Fig1/Fig 1D/Tubulin wb4.tif
- Fig1/Fig 1D/tubulin, wb1.jpg
- Fig1/Fig 1E/
- Fig1/Fig 1E/Fig1E/
- Fig1/Fig 1E/Fig1E/Fig1E replicate/
- Fig1/Fig 1E/Fig1E/Fig1E replicate/western blot nicd N2.png
- Fig1/Fig 1E/Fig1E/Fig1E replicate/western blot nicd n3.png
- Fig1/Fig 1E/Fig1E/Fig1E replicate/western blot tubulin N2.png
- Fig1/Fig 1E/Fig1E/Fig1E replicate/western blot tubulin N3.png
- Fig1/Fig 1E/Fig1E/western blot nicd.jpg
- Fig1/Fig 1E/Fig1E/western blot tubulin.jpg
- Fig1/Fig 1F/
- Fig1/Fig 1F/fig1F.xlsx
