# Supplementary material for: NOTCH1 intracellular domain stabilization by MDM2 plays a major role in NSCLC response to platinum
Source: EMBO Mol Med. 2026 Jan 16;18(2):514–41. doi: 10.1038/s44321-025-00354-9 (PMC12905330; doi:10.1038/s44321-025-00354-9)
Supplement: Supplementary file 2 — Source data Fig. 1 [file 44321_2025_354_MOESM2_ESM.zip › Fig1/Fig 1F/fig1F.xlsx]

## Sheet: quantif Fig1E
fig1E		NICD		TUB		nicd/tub			fig1E N2		nicd		tub		nicd/tub		fig1e N3		nicd		tub		nicd/tub
VEHICLE	0	14084	0	14789.8	1	14084	100			0	15935.2	0	17621	1	15935	100		0	28358.4	0	9143.57	1	28358	100
	4	8230.17	4	13903.1	0.940053	8755.01	62.1628			4	6423.37	4	19456.5	1.10416	5817.4	36.5071		4	19060.1	4	10303.7	1.12688	16914	59.6447
	6	4005.91	6	13598.2	0.919432	4356.94	30.9354			6	2794.15	6	20792.1	1.17996	2368.01	14.8604		6		6	10103.4	1.10497	0	0
	8	1651.7	8	14276.8	0.96532	1711.04	12.1488			8	0	8	19899.8	1.12932	0	0		8		8	8536.74	0.933633	0	0
	10	1916.67	10	11905.7	0.804999	2380.96	16.9054			10	0	10	20578.9	1.16786	0	0		10	1178.36	10	9186.86	1.00473	1172.8	4.1357
CARBO	0	26103.7	0	11603.2	1	26103.7	100			0	37891.6	0	21595.8	1	37891.6	100		0	37506.2	0	8103.98	1	37506.2	100
	4	20126.9	4	11845	1.02083	19716.2	75.5302			4	14706.9	4	18105.9	0.838398	17541.6	46.2943		4	30790.4	4	7228.74	0.891998	34518.4	92.0339
	6	22671.5	6	13637.5	1.17532	19289.7	73.8965			6	9459.63	6	17240	0.798303	11849.7	31.2726		6	23083	6	7897.33	0.974499	23687.1	63.155
	8	9320.78	8	14186	1.22259	7623.79	29.2058			8	10008	8	17224.9	0.797604	12547.6	33.1145		8	17769	8	8064.62	0.995143	17855.7	47.6073
	10	7827.49	10	13100.7	1.12905	6932.79	26.5587			10	926.092	10	16781.8	0.777083	1191.75	3.14517		10	17549.9	10	5312.26	0.655512	26772.9	71.3826

## Sheet: statistics
	CURVE 1				CURVE 2				Data?
X-value	Mean	SD (opt)	N	SE	Mean	SD (opt)	N	SE		Difference	SE Diff	t-value	Nsmall	dF	Prob	Chi Sqr		Sum Chi Sqr	12.4859
4	52.7715	14.1416	3	8.17433	71.2861	23.1633	3	13.3892	TRUE	18.5146	15.6872	1.18023	3	4	0.303299	1.05963		dF for Chi Sqr	4
6	15.2653	15.4717	3	8.94317	56.1081	22.1686	3	12.8142	TRUE	40.8428	15.6264	2.61371	3	4	0.0591891	3.55996		P VALUE	0.0140814	Overall p-value for the whole comparison
8	4.25369	7.3676	3	4.25873	36.6426	9.69479	3	5.60392	TRUE	32.3889	7.03852	4.60166	3	4	0.0100184	6.63163
10	7.01371	8.81252	3	5.09394	33.6955	34.674	3	20.0428	TRUE	26.6818	20.68	1.29022	3	4	0.266507	1.23464
