# Supplementary material for: NOTCH1 intracellular domain stabilization by MDM2 plays a major role in NSCLC response to platinum
Source: EMBO Mol Med. 2026 Jan 16;18(2):514–41. doi: 10.1038/s44321-025-00354-9 (PMC12905330; doi:10.1038/s44321-025-00354-9)
Supplement: Supplementary file 3 — Source data Fig. 2 [file 44321_2025_354_MOESM3_ESM.zip]

Archive with 21 entries (16 files):
- Fig2/Fig 2C/
- Fig2/Fig 2C/FIG2C.xlsx
- Fig2/Fig2A/
- Fig2/Fig2A/Fig 2A replicate/
- Fig2/Fig2A/Fig 2A replicate/western blot P-ATM N2.png
- Fig2/Fig2A/Fig 2A replicate/western blot P-ATR, NICD N2.png
- Fig2/Fig2A/Fig 2A replicate/western blot tubulin N2.png
- Fig2/Fig2A/western blot-ATM.png
- Fig2/Fig2A/western blot-ATR.png
- Fig2/Fig2A/western blot-NICD.png
- Fig2/Fig2A/western blot-P-ATM.png
- Fig2/Fig2A/western blot-P-ATR.png
- Fig2/Fig2A/western blot-tubulin.png
- Fig2/Fig2B/
- Fig2/Fig2B/Fig2B replicat/
- Fig2/Fig2B/Fig2B replicat/WESTERN BLOT NICD N2.png
- Fig2/Fig2B/Fig2B replicat/western blot nicd N3.jpg
- Fig2/Fig2B/Fig2B replicat/WESTERN BLOT TUBULIN N2.png
- Fig2/Fig2B/Fig2B replicat/western blot tubulin N3.jpg
- Fig2/Fig2B/western blot nicd.jpg
- Fig2/Fig2B/western blot tubulin.jpg
