# Supplementary material for: NOTCH1 intracellular domain stabilization by MDM2 plays a major role in NSCLC response to platinum
Source: EMBO Mol Med. 2026 Jan 16;18(2):514–41. doi: 10.1038/s44321-025-00354-9 (PMC12905330; doi:10.1038/s44321-025-00354-9)
Supplement: Supplementary file 3 — Source data Fig. 2 [file 44321_2025_354_MOESM3_ESM.zip › Fig2/Fig 2C/FIG2C.xlsx]

## Sheet: QUANTIFICATION
fig 2B	hours chx	nid	tubulin		nicd/tubulin	%		fig2b N2	hours chx	nicd	tubulin		nicd/tubulin	%	fig2b N3	hours chx	nicd	tubulin		nicd/tubulin	%
carboplatin	0	21568.4	6365.98	1	21568.4	100			0	33681.1	15865.6	1	33681	100		0	21848.5	19488.7	1	21848	100
	4	24652.7	7797.3	1.22484	20127.3	93.3187			4	18933.3	16128.7	1.01658	18624.5	55.2966		4	6589.49	19680.5	1.00984	6525.26	29.8666
	6	19823.2	9667.05	1.51855	13054	60.524			6	12903.2	14583.7	0.919204	14037.4	41.6774		6	7909.37	18642.8	0.956596	8268.24	37.8444
	8	9909.2	9515.52	1.49474	6629.36	30.7365			8	20318	15675.9	0.988043	20563.9	61.055		8	3318.3	17012.1	0.872924	3801.36	17.3991
	10	2250.5	13679	2.14876	1047.35	4.85595			10	17183.8	13417.9	0.845722	20318.5	60.3264		10	6170.47	16741	0.85901	7183.23	32.8782
carboplatin+ATMi	0	4157.47	12539.5	1	3183	100			0	12836.6	12695.9	1	12836.6	100		0		13502.8	1	13502	100
	4		10739.9	0.856487	0	0			4	0	13970.4	1.10038	0	0		4	0	14214.7	1.05272	13502.8	0
	6		9150.44	0.729729	0	0			6	0	10164.8	0.800633	0	0		6	0	10737.7			0
	8		9372.49	0.747437	0	0			8	0	9173.95	0.72259	0	0		8	0	11765.3			0
	10		10484	0.836075	0	0			10	0	8869.83	0.698636	0	0		10		5662.61			0

## Sheet: STATISTICS
	CURVE 1				CURVE 2				Data?
X-value	Mean	SD (opt)	N	SE	Mean	SD (opt)	N	SE		Difference	SE Diff	t-value	Nsmall	dF	Prob	Chi Sqr		Sum Chi Sqr	20.067
0	100	0	3	0	100	0	3	0	TRUE	59.494	18.4587	3.22308	3	4	0.0321862	4.58855		dF for Chi Sqr	4
4	59.494	31.9336	3	18.4587	0	0	3	0	TRUE	46.6819	7.01725	6.65245	3	4	0.00265141	9.03305		P VALUE	0.000484424	Overall p-value for the whole comparisonm
6	46.6819	12.1398	3	7.01725	0	0	3	0	TRUE	36.3969	12.9316	2.81458	3	4	0.0480926	3.90675
8	36.3969	22.3716	3	12.9316	0	0	3	0	TRUE	32.6869	16.0322	2.03882	3	4	0.111092	2.53862
10	32.6869	27.7357	3	16.0322	0	0	3	0	TRUE
