# Supplementary material for: NOTCH1 intracellular domain stabilization by MDM2 plays a major role in NSCLC response to platinum
Source: EMBO Mol Med. 2026 Jan 16;18(2):514–41. doi: 10.1038/s44321-025-00354-9 (PMC12905330; doi:10.1038/s44321-025-00354-9)
Supplement: Supplementary file 4 — Source data Fig. 3 [file 44321_2025_354_MOESM4_ESM.zip]

Archive with 43 entries (34 files):
- Fig 3/Fig 3A/
- Fig 3/Fig 3A/Fig 3A replicat/
- Fig 3/Fig 3A/Fig 3A replicat/western blot NICD, HIS input, HIS pulldown N3.jpg
- Fig 3/Fig 3A/Fig 3A replicat/wetsern blot nicd pulldown N3.jpg
- Fig 3/Fig 3A/Fig 3A replicat/wetsern blot nicd, HIS N2.jpg
- Fig 3/Fig 3A/western histidine.jpg
- Fig 3/Fig 3A/western NICD input.jpg
- Fig 3/Fig 3A/western NICD pulldown.jpg
- Fig 3/Fig 3A/western tubulin.jpg
- Fig 3/Fig 3B/
- Fig 3/Fig 3B/Fig 3B replicat/
- Fig 3/Fig 3B/Fig 3B replicat/western blot ATM N2.jpg
- Fig 3/Fig 3B/Fig 3B replicat/western blot MDM2 N2.jpg
- Fig 3/Fig 3B/Fig 3B replicat/western blot MDM2 N3.jpg
- Fig 3/Fig 3B/Fig 3B replicat/western blot nicd, P-ATM N2.jpg
- Fig 3/Fig 3B/Fig 3B replicat/western blot nicd,tubulin N3.jpg
- Fig 3/Fig 3B/Fig 3B replicat/western blot P-ATM N3.jpg
- Fig 3/Fig 3B/Fig 3B replicat/western blot TUBULIN N2.jpg
- Fig 3/Fig 3B/western blot MDM2.png
- Fig 3/Fig 3B/western blot NICD, ATM.png
- Fig 3/Fig 3B/western blot P-ATM.png
- Fig 3/Fig 3B/western blot TUBULIN.png
- Fig 3/Fig 3C/
- Fig 3/Fig 3C/Fig 3c replicat/
- Fig 3/Fig 3C/Fig 3c replicat/western blot mdm2 N2.jpg
- Fig 3/Fig 3C/Fig 3c replicat/western blot nicd N2.jpg
- Fig 3/Fig 3C/Fig 3c replicat/western blot tubulin N2.jpg
- Fig 3/Fig 3C/western blot MDM2.jpg
- Fig 3/Fig 3C/western blot tubulin.png
- Fig 3/Fig 3C/western NICD.jpg
- Fig 3/Fig 3D/
- Fig 3/Fig 3D/Fig 3D replicate/
- Fig 3/Fig 3D/Fig 3D replicate/western blot MDM2 N2.jpg
- Fig 3/Fig 3D/Fig 3D replicate/western blot MDM2 N3.png
- Fig 3/Fig 3D/Fig 3D replicate/WESTERN BLOT NICD N2.jpg
- Fig 3/Fig 3D/Fig 3D replicate/western blot nicd N3.png
- Fig 3/Fig 3D/Fig 3D replicate/WESTERN BLOT TUBULIN N2.jpg
- Fig 3/Fig 3D/Fig 3D replicate/western blot tubulin N3.png
- Fig 3/Fig 3D/western blot MDM2.jpg
- Fig 3/Fig 3D/western blot nicd.jpg
- Fig 3/Fig 3D/western blot tubulin.jpg
- Fig 3/Fig 3E/
- Fig 3/Fig 3E/quantif fig3E.xlsx
