# Supplementary material for: NOTCH1 intracellular domain stabilization by MDM2 plays a major role in NSCLC response to platinum
Source: EMBO Mol Med. 2026 Jan 16;18(2):514–41. doi: 10.1038/s44321-025-00354-9 (PMC12905330; doi:10.1038/s44321-025-00354-9)
Supplement: Supplementary file 4 — Source data Fig. 3 [file 44321_2025_354_MOESM4_ESM.zip › Fig 3/Fig 3E/quantif fig3E.xlsx]

## Sheet: quantification
FIG3D		nicd		tubulin				Fig 3D N2 HT289		nicd		tub					Fig 3D N3		nicd		tub
SiNT	0	14113.9	0	13868.6	1	14113	100		0	28419.2	0	17451.5	1	28419	100			0	21213.1	0	27603.2	1	21213.1	100
	0.5	12790	0.5	13216.1	0.952954	13421.5	95.0999		0.5	28387.3	0.5	13606.5	0.779674	36409.2	128.116			0.5	27256.7	0.5	28330.1	1.02633	26557.4	125.193
	1	12220.8	1	11906.3	0.858508	14234.9	100.864		1	26239.1	1	12759.2	0.731124	35888.6	126.284			1	23969.7	1	27827.4	1.00812	23776.6	89.5291
	2	10691.5	2	11041.8	0.796175	13428.6	95.1505		2	35196.5	2	8454.15	0.484436	72654.6	255.655			2	17568.3	2	28650.1	1.03793	16926.3	71.1888
	4	8358.37	4	11872.6	0.856077	9763.57	69.1814		4	14514.3	4	11727.3	0.671991	21598.9	76.0017			4	3115.78	4	27437.8	0.994007	3134.57	18.5189
siMDM2	0	11835.5	0	12211.3	1	11835.5	100		0	10829.2	0	12543.3	1	10829.2	100			0		0	23729.5
	0.5	9983.37	0.5	13535.2	1.10841	9006.9	76.1006		0.5	5975.83	0.5	12618.7	1.00601	5940.14	54.8531			0.5		0.5	24197.9
	1	4899.35	1	11754.7	0.962603	5089.69	43.0035		1	3234.83	1	13633.7	1.08693	2976.12	27.4824			1		1	21210.2
	2	1694.67	2	11802.8	0.966542	1753.33	14.8142		2	1828.5	2	14851.6	1.18402	1544.31	14.2606			2		2	24838.4
	4	0	4	7136.05	0.584379	0	0		4	614.799	4	14362.3	1.14501	536.936	4.95823			4		4	27415.1
								fig 3D HT 291	1	47709.5	1	26384.1	1	47709	100
									2	38217.3	2	38072.3	1.443	26484.6	55.5128
									3	20277.4	3	41762.9	1.58288	12810.4	26.8512
									4	36564.9	4	42178.5	1.59863	22872.6	47.942
									5	3756.65	5	46060.8	1.74578	2151.85	4.51037
									6	21414	6	45662.6	1	21414	100
									7	5244.1	7	46950.7	1.02821	5100.23	23.8173
											8	42892.2	0.939329	0	0
											9	42467.7	0.930031	0	0
											10	42785.6	0.936994	0	0

## Sheet: statistics
	CURVE 1				CURVE 2				Data?
X-value	Mean	SD (opt)	N	SE	Mean	SD (opt)	N	SE		Difference	SE Diff	t-value	Nsmall	dF	Prob	Chi Sqr		Sum Chi Sqr	18.0851
0.5	116.136	18.2765	3	10.5644	43.6512	39.2675	3	22.698	TRUE	72.485	25.0361	2.89522	3	4	0.04433	4.04395		dF for Chi Sqr	4
1	105.559	18.8218	3	10.8797	23.4953	21.7772	3	12.588	TRUE	82.0637	16.6381	4.93229	3	4	0.00785998	7.0651		P VALUE	0.00118771	Overall p-value for the whole comparisonm
2	140.665	100.303	3	57.9784	9.69159	8.39773	3	4.85418	TRUE	130.973	58.1812	2.25112	3	4	0.0875361	2.91911
4	54.5673	31.4045	3	18.1529	1.65274	2.86264	3	1.6547	TRUE	52.9146	18.2282	2.9029	3	4	0.0439898	4.05695
