# Supplementary material for: NOTCH1 intracellular domain stabilization by MDM2 plays a major role in NSCLC response to platinum
Source: EMBO Mol Med. 2026 Jan 16;18(2):514–41. doi: 10.1038/s44321-025-00354-9 (PMC12905330; doi:10.1038/s44321-025-00354-9)
Supplement: Supplementary file 5 — Source data Fig. 4 [file 44321_2025_354_MOESM5_ESM.zip]

Archive with 36 entries (31 files):
- Fig 4/Fig 4A/
- Fig 4/Fig 4A/Fig4A replicat/
- Fig 4/Fig 4A/Fig4A replicat/WESTERN BLOT MDM2 N2.jpg
- Fig 4/Fig 4A/Fig4A replicat/WESTERN BLOT MDM2 N3.jpg
- Fig 4/Fig 4A/Fig4A replicat/WESTERN BLOT NICD N2.jpg
- Fig 4/Fig 4A/Fig4A replicat/WESTERN BLOT NICD N3.jpg
- Fig 4/Fig 4A/Fig4A replicat/WESTERN BLOT TBP N2.jpg
- Fig 4/Fig 4A/Fig4A replicat/WESTERN BLOT tbp N3.jpg
- Fig 4/Fig 4A/western blot MDM2.png
- Fig 4/Fig 4A/western blot NICD.png
- Fig 4/Fig 4A/western blot TBP.png
- Fig 4/Fig 4B/
- Fig 4/Fig 4B/Quantif Fig 4B.xlsx
- Fig 4/Fig 4B/western blot HIS input.png.jpg
- Fig 4/Fig 4B/western blot HIS pulldown.png
- Fig 4/Fig 4B/western blot MDM2 input.png
- Fig 4/Fig 4B/western blot MDM2 PULLDOWN.png
- Fig 4/Fig 4B/western blot NICD input.png
- Fig 4/Fig 4B/western blot NICD PULLDOWN.png
- Fig 4/Fig 4B/western blot P53 input.png
- Fig 4/Fig 4B/western blot P53 PULLDOWN.png
- Fig 4/Fig 4B/western blot TBP input.jpg
- Fig 4/Fig 4C/
- Fig 4/Fig 4C/Fig 4C REPLICAT/
- Fig 4/Fig 4C/Fig 4C REPLICAT/western blot HIS Input, pulldown N2.jpg
- Fig 4/Fig 4C/Fig 4C REPLICAT/western blot MDM2 Input N2.jpg
- Fig 4/Fig 4C/Fig 4C REPLICAT/western blot MDM2 pulldown N2.jpg
- Fig 4/Fig 4C/Fig 4C REPLICAT/western blot NICD Input N2.jpg
- Fig 4/Fig 4C/Fig 4C REPLICAT/western blot NICD pulldown N2.jpg
- Fig 4/Fig 4C/Fig 4C REPLICAT/western blot TBP Input N2.jpg
- Fig 4/Fig 4C/Quantif Fig 4C.xlsx
- Fig 4/Fig 4C/western blot HIS input.png
- Fig 4/Fig 4C/western blot HIS pulldown.png
- Fig 4/Fig 4C/western blot MDM2 input and pulldown.png
- Fig 4/Fig 4C/western blot NICD input and pulldown.png
- Fig 4/Fig 4C/western blot TBP input.png
