# Supplementary material for: NOTCH1 intracellular domain stabilization by MDM2 plays a major role in NSCLC response to platinum
Source: EMBO Mol Med. 2026 Jan 16;18(2):514–41. doi: 10.1038/s44321-025-00354-9 (PMC12905330; doi:10.1038/s44321-025-00354-9)
Supplement: Supplementary file 5 — Source data Fig. 4 [file 44321_2025_354_MOESM5_ESM.zip › Fig 4/Fig 4B/Quantif Fig 4B.xlsx]

## Sheet: Feuil1
NICD	p53	ub		nicd/ub	p53/ub
20827.2		30255.5		20827
42286.2	79397.3	36885.7	1.21914	34685.2	65125.7
2238.55		25836.3	0.853937	2621.44
12862.1	80810.9	26241.7	0.867336	14829.5	93171.4
			nicd	p53
		empty vector	100
		mdm2 wt	166.54	100
		MDM2-464A	12.5868
		MDM2-395A	71.203	143.064
