# Supplementary material for: NOTCH1 intracellular domain stabilization by MDM2 plays a major role in NSCLC response to platinum
Source: EMBO Mol Med. 2026 Jan 16;18(2):514–41. doi: 10.1038/s44321-025-00354-9 (PMC12905330; doi:10.1038/s44321-025-00354-9)
Supplement: Supplementary file 5 — Source data Fig. 4 [file 44321_2025_354_MOESM5_ESM.zip › Fig 4/Fig 4C/Quantif Fig 4C.xlsx]

## Sheet: Feuil1
	nicd	ub			nicd/ub
ub wt		11789.7			0	0.001
ub wt+MDM2	4003.07	12465.4	1.05731		3786.08	100
ub K48R	46052.2	21297.5	1.80644		25493.3	673.342
ub K48R+MDM2	41908.9	14277.8	1.21104		34605.9	914.028
			UB WT	UB WT	UB K48R	UB K48R
			empty vector	MDM2 WT	empty vector	MDM2 WT
			0.001	100	673.34	914.028
