# Supplementary material for: NOTCH1 intracellular domain stabilization by MDM2 plays a major role in NSCLC response to platinum
Source: EMBO Mol Med. 2026 Jan 16;18(2):514–41. doi: 10.1038/s44321-025-00354-9 (PMC12905330; doi:10.1038/s44321-025-00354-9)
Supplement: Supplementary file 6 — Source data Fig. 5 [file 44321_2025_354_MOESM6_ESM.zip]

Archive with 13 entries (11 files):
- Fig 5/Fig 5A/
- Fig 5/Fig 5A/fig 5A raw data QUANTIFICATION.xlsx
- Fig 5/Fig 5A/western blot HSC70.png
- Fig 5/Fig 5A/western blot NICD.png
- Fig 5/Fig 5B Raw data.xlsx
- Fig 5/Fig 5C Raw data.xlsx
- Fig 5/Fig 5D raw data.xlsx
- Fig 5/Fig 5E/
- Fig 5/Fig 5E/western blot GAPDH.png
- Fig 5/Fig 5E/western blot HES1.png
- Fig 5/Fig 5E/western blot HEY1.png
- Fig 5/Fig 5E/western blot MDM2.png
- Fig 5/Fig 5E/western blot NICD.png
