# Supplementary material for: NOTCH1 intracellular domain stabilization by MDM2 plays a major role in NSCLC response to platinum
Source: EMBO Mol Med. 2026 Jan 16;18(2):514–41. doi: 10.1038/s44321-025-00354-9 (PMC12905330; doi:10.1038/s44321-025-00354-9)
Supplement: Supplementary file 6 — Source data Fig. 5 [file 44321_2025_354_MOESM6_ESM.zip › Fig 5/Fig 5A/fig 5A raw data QUANTIFICATION.xlsx]

## Sheet: FIG5A replicates
Concentration	H358 par			H358 Deltex					H358 par						H358 Deltex								H358 par						H358 Deltex
0	111.695	98.5936	89.7113	96.9668	95.8294	107.204		0	94.4572	103.116	95.4411	98.3929	103.313	105.28	114.731	100.701		95.0896		89.4778		0	97.8012	100.967	96.5699	98.6807	102.199	103.782	96.697	98.1331	90.4739	108.425	95.0215	101.723
10	79.0526	65.507	73.9452	110.616	104.645	115.166		10	87.9633	84.2243	83.0436	87.1761	78.3208	86.389	96.9602	96.6485	88.8542	98.8309	101.637	98.8309		5	95.3386	105.893	94.9868	91.6447	91.9965	88.3026	85.6869	101.723	95.2609	90.7133	99.8085	90.2346
25	59.5115	59.7335	70.8364	90.7109	88.7204	91.564		25	56.6743	56.084	55.4936	57.2647	48.4093	63.7586	81.9953	80.7482	79.8129	85.4248	84.8012	90.7249		10	94.4591	68.2498	79.5075	85.8399	84.4327	80.387	89.5165	89.7559	92.3887	93.5854	89.7559	88.5591
50	61.2879	55.5144	52.6277	61.7062	60.2844	61.7062		50	50.1804	46.2447	44.8672	48.0157	46.835	53.7225	43.9595	48.3242	45.2065	47.0772	45.2065	51.7537		20	71.5919	65.6113	70.3606	65.4354	58.0475	66.8426	89.0378	83.2934	88.3198	83.5328	87.8411	84.2508
																						25	51.3632	51.0114	54.3536	49.6042	49.7801	58.0475	79.2245	70.8473	81.3787	82.8147	85.6869	74.4375
																						40	58.0475	53.1223	57.6957	49.956	49.6042	55.9367	69.1719	74.4375	75.1556	71.5653	74.4375	90.7133
																						50	47.6693	51.3632	48.0211	44.8549	44.679	58.7511	63.6668	56.0077	52.4174	54.0929	58.8798	53.8535

## Sheet: FIG5A mean
	H358 par															H358 Deltex
0	111.695	98.5936	89.7113	94.4572	103.116	95.4411	98.3929	103.313	105.28	97.8012	100.967	96.5699	98.6807	102.199	103.782	96.9668	95.8294	107.204	114.731	100.701		95.0896		89.4778	96.697	98.1331	90.4739	108.425	95.0215	101.723
10	79.0526	65.507	73.9452	87.9633	84.2243	83.0436	87.1761	78.3208	86.389	94.4591	68.2498	79.5075	85.8399	84.4327	80.387	110.616	104.645	115.166	96.9602	96.6485	88.8542	98.8309	101.637	98.8309	89.5165	89.7559	92.3887	93.5854	89.7559	88.5591
25	59.5115	59.7335	70.8364	56.6743	56.084	55.4936	57.2647	48.4093	63.7586	51.3632	51.0114	54.3536	49.6042	49.7801	58.0475	90.7109	88.7204	91.564	81.9953	80.7482	79.8129	85.4248	84.8012	90.7249	79.2245	70.8473	81.3787	82.8147	85.6869	74.4375
50	61.2879	55.5144	52.6277	50.1804	46.2447	44.8672	48.0157	46.835	53.7225	47.6693	51.3632	48.0211	44.8549	44.679	58.7511	61.7062	60.2844	61.7062	43.9595	48.3242	45.2065	47.0772	45.2065	51.7537	63.6668	56.0077	52.4174	54.0929	58.8798	53.8535

## Sheet: STATISTICS
Table Analyzed	H358 par s Deltex DOXY MEAN
Column A	Parental cells
vs.	vs,
Column B	Notch1- DeltaEx cells					Discovery?	P value	Mean of Parental cells	Mean of Notch1- DeltaEx cells	Difference	SE of difference	t ratio	df	q value
						No	0.759222	100	99.27	0.7328	2.366	0.3097	26	0.383407
Test details						Yes	7.35126e-06	81.23	97.05	-15.82	2.883	5.486	28	7.42477e-06
Test name	Unpaired t test					Yes	<0,000000000001	56.13	83.26	-27.13	2.175	12.47	28	1e-12
Variance assumption	Individual variance for each row					No	0.140579	50.31	53.61	-3.301	2.176	1.517	28	0.0946569
Multiple comparisons	False Discovery Rate (FDR)
Method	Two-stage step-up (Benjamini, Krieger, and Yekutieli)
Desired FDR (Q)	1,00%
Number of tests performed	4
Number of rows omitted	0
