# Supplementary material for: NOTCH1 intracellular domain stabilization by MDM2 plays a major role in NSCLC response to platinum
Source: EMBO Mol Med. 2026 Jan 16;18(2):514–41. doi: 10.1038/s44321-025-00354-9 (PMC12905330; doi:10.1038/s44321-025-00354-9)
Supplement: Supplementary file 6 — Source data Fig. 5 [file 44321_2025_354_MOESM6_ESM.zip › Fig 5/Fig 5B Raw data.xlsx]

## Sheet: Fig 5B
Tumor Volume (mm3)
	Days	Vehicle									Carboplatin								DBZ + Carboplatin								SP141 + Carboplatin								DBZ + SP141
	0	188.12	162.44	128.91	240.77	106.17	245.93	179.35	109.68	96.47	216.37	205.93	175.16	156.77	106.74	226.6	170.66	93.01	246.94	193	184.4	188.17	172.19	137.73	103.83	97.06	195.33	187.14	120.32	103.96	196.5	228.78	174.02	104.48	214.18	195.77	120.6	105.44	155.06	105.72
	4	286.05	287.29	201.35	306.7	135.2	337.34	283.5	198	144.69	333.39	253.55	197.65	218.28	191.29	399.54	225.98	87.66	302.84	244.08	167.1	278.75	209.15	226.42	129.34	152.95	274.85	270.18	172.99	144.22	289.54	261.91	221.07	155.4	272.3	208.3	146.78	103.38	149.77	143.91
	8	379.13	383.82	262.81	451.73	175.06	555.01	410.46	235.22	256.07	427.63	286.86	268.4	322.93	317.3	453.91	322.42	135.26	206.81	305.68	197.87	325.61	252.99	319.46	200.23	199.85	433.69	279.89	140.01	224.24	381.41	266.41	288.71	211.77	323.87	298.85	254.53	230.62	256.59	154.9
	11	489.29	428.28	402.05	472.17	250.04	726.02	552.41	297.03	286.16	395.46	247.96	295.59	394.8	343.2	473.67	439.82	179.98	384.57	369.71	368.86	394.79	307.15	227.47	200.37	216.69	451.44	316.8	255.98	280.7	421.58	273.86	360.13	269.86	431.61	316.6	255.03	224.87	266.16	188.29
	14	653.98	498.82	506.63	671.42	264.07	979.01	636.7	290.78	393.49	401.49	393.16	362.65	415.9	487.61	567.83	536.88	252.83	389.98	431.13	226.14	339.1	295.63	276.65	257.24	250.02	630.95	352.02	273.48	316.45	487.51	198.44	369.94	184.76	559.52	404.19	290.72	253.95	302.66	204.86
	18	835.92	660.13	623.88	808.98	294.44	1279.55	1021.32	415.96	431.39	524.2	537.45	340.88	631.5	595.44	626.07	753.42	219.76	515.8	571.65	440.37	364.2	354.46	315.57	297.04	165.68	815.96	410.1	380.48	496.77	645.99	228.39	352.28	188.84	702.68	761.98	474.08	588.94	496.37	219.67
	25	1600.31	938.86	999.025	1302.97	556.14	1664.25	450.83	558.999	1527.08	686.062	779.999	501.474	880.554	803.672	855.944	1094.86	447.302	727.957	975.088	517.336	540.695	727.314	378.861	472.984	512.351	1345.72	578.651	386.514	938.827	1255.51	257.961	485.003	230	1006.89	1123.54	750.636	1131.73	756.469	441.903
	28										1097.52	1022.59	728.62	1434.99	1196.71	985.25	1212.77	585.47	789.03	934.86	588.68	600.07	855.02	448.46	488.97	458.42	1343.18	716.17	582.57	1287.92	1326.5	519.59	704.75	291.3	1338.53	1145.53	712.67	703.08	826.12	436.99
	32										1134.15	1055.06	759.79	1656.25	1394.81	1349.22	1655.6	837.99	1072.75	1158.33	643.58	675.32	883.01	534.78	595.25	673.43	1228.4	800.12	598.27	1626.63	1722.21	622.09	728.9	399.02	1721.13	1459.62	859.81	1236.9	889.52	469.3
	35																		1100.53	1267.06	753.73	714.58	844.13	619.53	778.06	623.6
	39																		1387.93	1397.76	716.55	754.02	890.68	688.55	923.25	683.83
	42																		1405.09	1734.02	534.06	840.65	1078.8	934.73	713.51	1034.87

## Sheet: statistics
Within each row, compare columns (simple effects within rows)
Number of families	9
Number of comparisons per family	6
Alpha	0.05
Tukey's multiple comparisons test	Mean diff,	95,00% CI of diff,	Below threshold?	Summary	Adjusted P Value
Row 1
Carboplatin vs. DBZ + Carboplatin	3.49	-68,48 to 75,46	No	ns	0.999
Carboplatin vs. SP141 + Carboplatin	5.089	-65,14 to 75,32	No	ns	0.9965
Carboplatin vs. DBZ + SP141	19.44	-58,14 to 97,02	No	ns	0.8738
DBZ + Carboplatin vs. SP141 + Carboplatin	1.599	-69,50 to 72,70	No	ns	0.9999
DBZ + Carboplatin vs. DBZ + SP141	15.95	-62,30 to 94,21	No	ns	0.9265
SP141 + Carboplatin vs. DBZ + SP141	14.35	-62,52 to 91,23	No	ns	0.9413
Row 2
Carboplatin vs. DBZ + Carboplatin	24.59	-93,52 to 142,7	No	ns	0.9243
Carboplatin vs. SP141 + Carboplatin	14.65	-102,5 to 131,8	No	ns	0.9815
Carboplatin vs. DBZ + SP141	67.68	-55,57 to 190,9	No	ns	0.3976
DBZ + Carboplatin vs. SP141 + Carboplatin	-9.941	-97,15 to 77,27	No	ns	0.9869
DBZ + Carboplatin vs. DBZ + SP141	43.09	-55,23 to 141,4	No	ns	0.5711
SP141 + Carboplatin vs. DBZ + SP141	53.03	-43,91 to 150,0	No	ns	0.3925
Row 3
Carboplatin vs. DBZ + Carboplatin	65.78	-54,70 to 186,3	No	ns	0.3986
Carboplatin vs. SP141 + Carboplatin	38.57	-100,9 to 178,0	No	ns	0.8514
Carboplatin vs. DBZ + SP141	63.61	-62,25 to 189,5	No	ns	0.4635
DBZ + Carboplatin vs. SP141 + Carboplatin	-27.2	-143,2 to 88,83	No	ns	0.8953
DBZ + Carboplatin vs. DBZ + SP141	-2.164	-97,15 to 92,82	No	ns	0.9999
SP141 + Carboplatin vs. DBZ + SP141	25.04	-96,82 to 146,9	No	ns	0.9262
Row 4
Carboplatin vs. DBZ + Carboplatin	37.61	-95,84 to 171,1	No	ns	0.8427
Carboplatin vs. SP141 + Carboplatin	17.52	-111,8 to 146,8	No	ns	0.9778
Carboplatin vs. DBZ + SP141	65.88	-82,03 to 213,8	No	ns	0.5646
DBZ + Carboplatin vs. SP141 + Carboplatin	-20.09	-134,3 to 94,08	No	ns	0.9548
DBZ + Carboplatin vs. DBZ + SP141	28.27	-109,2 to 165,7	No	ns	0.9227
SP141 + Carboplatin vs. DBZ + SP141	48.37	-85,48 to 182,2	No	ns	0.6944
Row 5
Carboplatin vs. DBZ + Carboplatin	119.1	-10,67 to 248,8	No	ns	0.0763
Carboplatin vs. SP141 + Carboplatin	75.6	-112,8 to 264,0	No	ns	0.6461
Carboplatin vs. DBZ + SP141	91.31	-104,9 to 287,5	No	ns	0.5055
DBZ + Carboplatin vs. SP141 + Carboplatin	-43.46	-222,2 to 135,3	No	ns	0.878
DBZ + Carboplatin vs. DBZ + SP141	-27.75	-217,5 to 162,0	No	ns	0.9618
SP141 + Carboplatin vs. DBZ + SP141	15.71	-205,3 to 236,7	No	ns	0.9964
Row 6
Carboplatin vs. DBZ + Carboplatin	150.5	-72,22 to 373,2	No	ns	0.2434
Carboplatin vs. SP141 + Carboplatin	88.74	-190,8 to 368,3	No	ns	0.791
Carboplatin vs. DBZ + SP141	-12.03	-315,9 to 291,8	No	ns	0.9993
DBZ + Carboplatin vs. SP141 + Carboplatin	-61.76	-321,1 to 197,6	No	ns	0.8912
DBZ + Carboplatin vs. DBZ + SP141	-162.5	-452,6 to 127,5	No	ns	0.3455
SP141 + Carboplatin vs. DBZ + SP141	-100.8	-424,8 to 223,2	No	ns	0.7892
Row 7
Carboplatin vs. DBZ + Carboplatin	149.7	-142,4 to 441,7	No	ns	0.4684
Carboplatin vs. SP141 + Carboplatin	71.46	-455,7 to 598,7	No	ns	0.9747
Carboplatin vs. DBZ + SP141	-112.3	-524,0 to 299,4	No	ns	0.831
DBZ + Carboplatin vs. SP141 + Carboplatin	-78.2	-601,7 to 445,3	No	ns	0.9658
DBZ + Carboplatin vs. DBZ + SP141	-262	-668,2 to 144,3	No	ns	0.2488
SP141 + Carboplatin vs. DBZ + SP141	-183.8	-751,7 to 384,2	No	ns	0.7715
Row 8
Carboplatin vs. DBZ + Carboplatin	387.6	40,99 to 734,1	Yes	*	0.0269
Carboplatin vs. SP141 + Carboplatin	186.5	-332,1 to 705,1	No	ns	0.7155
Carboplatin vs. DBZ + SP141	172.5	-335,0 to 680,0	No	ns	0.7278
DBZ + Carboplatin vs. SP141 + Carboplatin	-201.1	-694,2 to 292,1	No	ns	0.6113
DBZ + Carboplatin vs. DBZ + SP141	-215	-701,9 to 271,8	No	ns	0.5152
SP141 + Carboplatin vs. DBZ + SP141	-13.99	-602,5 to 574,5	No	ns	0.9999
Row 9
Carboplatin vs. DBZ + Carboplatin	450.8	18,95 to 882,7	Yes	*	0.0398
Carboplatin vs. SP141 + Carboplatin	264.7	-366,4 to 895,7	No	ns	0.6151
Carboplatin vs. DBZ + SP141	124.3	-567,4 to 816,0	No	ns	0.9411
DBZ + Carboplatin vs. SP141 + Carboplatin	-186.1	-781,3 to 409,0	No	ns	0.7749
DBZ + Carboplatin vs. DBZ + SP141	-326.5	-999,3 to 346,3	No	ns	0.4319
SP141 + Carboplatin vs. DBZ + SP141	-140.3	-905,5 to 624,8	No	ns	0.9451
Test details	Mean 1	Mean 2	Mean diff,	SE of diff,	N1	N2	q	DF
Row 1
Carboplatin vs. DBZ + Carboplatin	168.9	165.4	3.49	24.76	8	8	0.1993	13.99
Carboplatin vs. SP141 + Carboplatin	168.9	163.8	5.089	24.16	8	8	0.2979	13.99
Carboplatin vs. DBZ + SP141	168.9	149.5	19.44	25.84	8	6	1.064	11.16
DBZ + Carboplatin vs. SP141 + Carboplatin	165.4	163.8	1.599	24.45	8	8	0.09246	13.97
DBZ + Carboplatin vs. DBZ + SP141	165.4	149.5	15.95	26.11	8	6	0.864	11.29
SP141 + Carboplatin vs. DBZ + SP141	163.8	149.5	14.35	25.55	8	6	0.7946	11.01
Row 2
Carboplatin vs. DBZ + Carboplatin	238.4	213.8	24.59	39.79	8	8	0.874	12.01
Carboplatin vs. SP141 + Carboplatin	238.4	223.8	14.65	39.3	8	8	0.527	11.71
Carboplatin vs. DBZ + SP141	238.4	170.7	67.68	41.4	8	6	2.312	11.78
DBZ + Carboplatin vs. SP141 + Carboplatin	213.8	223.8	-9.941	30	8	8	0.4687	13.98
DBZ + Carboplatin vs. DBZ + SP141	213.8	170.7	43.09	32.69	8	6	1.864	11.05
SP141 + Carboplatin vs. DBZ + SP141	223.8	170.7	53.03	32.11	8	6	2.336	10.79
Row 3
Carboplatin vs. DBZ + Carboplatin	316.8	251.1	65.78	40.21	8	8	2.313	11.31
Carboplatin vs. SP141 + Carboplatin	316.8	278.3	38.57	47.97	8	8	1.137	13.97
Carboplatin vs. DBZ + SP141	316.8	253.2	63.61	42.17	8	6	2.133	11.59
DBZ + Carboplatin vs. SP141 + Carboplatin	251.1	278.3	-27.2	38.9	8	8	0.9891	11.63
DBZ + Carboplatin vs. DBZ + SP141	251.1	253.2	-2.164	31.47	8	6	0.09727	10.8
SP141 + Carboplatin vs. DBZ + SP141	278.3	253.2	25.04	40.91	8	6	0.8656	11.74
Row 4
Carboplatin vs. DBZ + Carboplatin	346.3	308.7	37.61	45.7	8	8	1.164	13.51
Carboplatin vs. SP141 + Carboplatin	346.3	328.8	17.52	44.02	8	8	0.5627	12.96
Carboplatin vs. DBZ + SP141	346.3	280.4	65.88	49.63	8	6	1.877	11.7
DBZ + Carboplatin vs. SP141 + Carboplatin	308.7	328.8	-20.09	39.23	8	8	0.7243	13.87
DBZ + Carboplatin vs. DBZ + SP141	308.7	280.4	28.27	45.44	8	6	0.88	10.67
SP141 + Carboplatin vs. DBZ + SP141	328.8	280.4	48.37	43.75	8	6	1.563	9.999
Row 5
Carboplatin vs. DBZ + Carboplatin	427.3	308.2	119.1	44.04	8	8	3.823	12.66
Carboplatin vs. SP141 + Carboplatin	427.3	351.7	75.6	63.73	8	8	1.678	12.34
Carboplatin vs. DBZ + SP141	427.3	336	91.31	63.31	8	6	2.04	9.346
DBZ + Carboplatin vs. SP141 + Carboplatin	308.2	351.7	-43.46	58.57	8	8	1.049	10.12
DBZ + Carboplatin vs. DBZ + SP141	308.2	336	-27.75	58.12	8	6	0.6752	7.385
SP141 + Carboplatin vs. DBZ + SP141	351.7	336	15.71	74.16	8	6	0.2996	11.7
Row 6
Carboplatin vs. DBZ + Carboplatin	528.6	378.1	150.5	75.88	8	8	2.805	13.01
Carboplatin vs. SP141 + Carboplatin	528.6	439.9	88.74	95.69	8	8	1.311	13.48
Carboplatin vs. DBZ + SP141	528.6	540.6	-12.03	99.54	8	6	0.1709	10.12
DBZ + Carboplatin vs. SP141 + Carboplatin	378.1	439.9	-61.76	86.98	8	8	1.004	11.65
DBZ + Carboplatin vs. DBZ + SP141	378.1	540.6	-162.5	91.19	8	6	2.52	8.243
SP141 + Carboplatin vs. DBZ + SP141	439.9	540.6	-100.8	108.2	8	6	1.317	11.38
Row 7
Carboplatin vs. DBZ + Carboplatin	756.2	606.6	149.7	100.4	8	8	2.109	13.88
Carboplatin vs. SP141 + Carboplatin	756.2	684.8	71.46	172.4	8	8	0.5862	10.02
Carboplatin vs. DBZ + SP141	756.2	868.5	-112.3	132.5	8	6	1.198	9.23
DBZ + Carboplatin vs. SP141 + Carboplatin	606.6	684.8	-78.2	169.7	8	8	0.6518	9.552
DBZ + Carboplatin vs. DBZ + SP141	606.6	868.5	-262	129	8	6	2.872	8.623
SP141 + Carboplatin vs. DBZ + SP141	684.8	868.5	-183.8	190.5	8	6	1.364	11.66
Row 8
Carboplatin vs. DBZ + Carboplatin	1033	645.4	387.6	117.4	8	8	4.668	12.49
Carboplatin vs. SP141 + Carboplatin	1033	846.5	186.5	174.9	8	8	1.508	12.13
Carboplatin vs. DBZ + SP141	1033	860.5	172.5	164.9	8	6	1.48	9.675
DBZ + Carboplatin vs. SP141 + Carboplatin	645.4	846.5	-201.1	160.7	8	8	1.77	9.828
DBZ + Carboplatin vs. DBZ + SP141	645.4	860.5	-215	149.6	8	6	2.032	7.491
SP141 + Carboplatin vs. DBZ + SP141	846.5	860.5	-13.99	198	8	6	0.0999	11.92
Row 9
Carboplatin vs. DBZ + Carboplatin	1230	779.6	450.8	146	8	8	4.367	12.3
Carboplatin vs. SP141 + Carboplatin	1230	965.7	264.7	213.6	8	8	1.752	12.4
Carboplatin vs. DBZ + SP141	1230	1106	124.3	221.5	8	6	0.7936	8.988
DBZ + Carboplatin vs. SP141 + Carboplatin	779.6	965.7	-186.1	194.1	8	8	1.356	9.887
DBZ + Carboplatin vs. DBZ + SP141	779.6	1106	-326.5	202.8	8	6	2.276	6.944
SP141 + Carboplatin vs. DBZ + SP141	965.7	1106	-140.3	255.8	8	6	0.7758	11.43
