# Supplementary material for: NOTCH1 intracellular domain stabilization by MDM2 plays a major role in NSCLC response to platinum
Source: EMBO Mol Med. 2026 Jan 16;18(2):514–41. doi: 10.1038/s44321-025-00354-9 (PMC12905330; doi:10.1038/s44321-025-00354-9)
Supplement: Supplementary file 6 — Source data Fig. 5 [file 44321_2025_354_MOESM6_ESM.zip › Fig 5/Fig 5C Raw data.xlsx]

## Sheet: RAW DATA
Fig 5C: Survival analysis
	Days	Vehicle	Carboplatin	SP141 + DBZ	SP141 + Carboplatin	DBZ + Carboplatin
	25	1
	28	1
	28	1
	31	1
	31	1
	32		1
	32		1
	32				1
	32				1
	32			1
	35		1
	35				1
	35			1
	35			1
	35	1
	39		1
	39	1
	42		1
	42					1
	42				1
	42			1
	42			1
	42	1
	46		1
	46		1
	46					1
	46				1
	46				1
	49		1
	49	1
	53					1
	56					1
	56					1
	60				1
	60				1
	63					1
	63					1
	67			1
	88					1

## Sheet: stat vehicle vs carbopaltin
Table Analyzed	Survie sans pertes de poids Raw data
Logrank (Mantel-Cox) test
Chi square	1.655
df	1
P value	0.1983
P value summary	ns
Are the survival curves sig different?	No
Gehan-Breslow-Wilcoxon test
Chi square	3.061
df	1
P value	0.0802
P value summary	ns
Are the survival curves sig different?	No
Median survival
Vehicle	31
Carboplatin	40.5
Ratio (and its reciprocal)	0.7654	1.306
95% CI of ratio	0,2953 to 1,984	0,5041 to 3,386
Hazard Ratio (Mantel-Haenszel)	A/B	B/A
Ratio (and its reciprocal)	2.1	0.4762
95% CI of ratio	0,6780 to 6,504	0,1538 to 1,475
Hazard Ratio (logrank)	A/B	B/A
Ratio (and its reciprocal)	1.7	0.5882
95% CI of ratio	0,6438 to 4,489	0,2228 to 1,553

## Sheet: stat vehicle vs SP141+carboplat
Table Analyzed	Survie sans pertes de poids Raw data
Logrank (Mantel-Cox) test
Chi square	3.96
df	1
P value	0.0466
P value summary	*
Are the survival curves sig different?	Yes
Gehan-Breslow-Wilcoxon test
Chi square	4.194
df	1
P value	0.0406
P value summary	*
Are the survival curves sig different?	Yes
Median survival
Vehicle	31
SP141 + Carboplatin	44
Ratio (and its reciprocal)	0.7045	1.419
95% CI of ratio	0,2718 to 1,826	0,5476 to 3,679
Hazard Ratio (Mantel-Haenszel)	A/D	D/A
Ratio (and its reciprocal)	3.134	0.3191
95% CI of ratio	1,017 to 9,652	0,1036 to 0,9829
Hazard Ratio (logrank)	A/D	D/A
Ratio (and its reciprocal)	2.332	0.4289
95% CI of ratio	0,8453 to 6,431	0,1555 to 1,183

## Sheet: stat vehcle vs SP141+DBZ
Table Analyzed	Survie sans pertes de poids Raw data
Logrank (Mantel-Cox) test
Chi square	1.927
df	1
P value	0.1651
P value summary	ns
Are the survival curves sig different?	No
Gehan-Breslow-Wilcoxon test
Chi square	2.283
df	1
P value	0.1308
P value summary	ns
Are the survival curves sig different?	No
Median survival
Vehicle	31
SP141 + DBZ	38.5
Ratio (and its reciprocal)	0.8052	1.242
95% CI of ratio	0,2866 to 2,262	0,4420 to 3,489
Hazard Ratio (Mantel-Haenszel)	A/C	C/A
Ratio (and its reciprocal)	2.292	0.4364
95% CI of ratio	0,7106 to 7,390	0,1353 to 1,407
Hazard Ratio (logrank)	A/C	C/A
Ratio (and its reciprocal)	1.87	0.5347
95% CI of ratio	0,6755 to 5,178	0,1931 to 1,480

## Sheet: vehcle vs DBZ+carboplatin
Table Analyzed	Survie sans pertes de poids Raw data
Logrank (Mantel-Cox) test
Chi square	13.55
df	1
P value	0.0002
P value summary	***
Are the survival curves sig different?	Yes
Gehan-Breslow-Wilcoxon test
Chi square	11.89
df	1
P value	0.0006
P value summary	***
Are the survival curves sig different?	Yes
Median survival
Vehicle	31
DBZ + Carboplatin	56
Ratio (and its reciprocal)	0.5536	1.806
95% CI of ratio	0,2136 to 1,435	0,6970 to 4,682
Hazard Ratio (Mantel-Haenszel)	A/E	E/A
Ratio (and its reciprocal)	12.64	0.07911
95% CI of ratio	3,274 to 48,81	0,02049 to 0,3055
Hazard Ratio (logrank)	A/E	E/A
Ratio (and its reciprocal)	4.1	0.2439
95% CI of ratio	1,290 to 13,03	0,07673 to 0,7754

## Sheet: stat carbo vs DBZ+carbo
Table Analyzed	Survie sans pertes de poids Raw data
Logrank (Mantel-Cox) test
Chi square	10.2
df	1
P value	0.0014
P value summary	**
Are the survival curves sig different?	Yes
Gehan-Breslow-Wilcoxon test
Chi square	8.76
df	1
P value	0.0031
P value summary	**
Are the survival curves sig different?	Yes
Median survival
Carboplatin	40.5
DBZ + Carboplatin	56
Ratio (and its reciprocal)	0.7232	1.383
95% CI of ratio	0,2714 to 1,927	0,5189 to 3,684
Hazard Ratio (Mantel-Haenszel)	B/E	E/B
Ratio (and its reciprocal)	9.765	0.1024
95% CI of ratio	2,412 to 39,53	0,02530 to 0,4146
Hazard Ratio (logrank)	B/E	E/B
Ratio (and its reciprocal)	3.542	0.2823
95% CI of ratio	1,086 to 11,56	0,08653 to 0,9211

## Sheet: stat carbo vs SP141+carbo
Table Analyzed	Survie sans pertes de poids Raw data
Logrank (Mantel-Cox) test
Chi square	0.9229
df	1
P value	0.3367
P value summary	ns
Are the survival curves sig different?	No
Gehan-Breslow-Wilcoxon test
Chi square	0.2807
df	1
P value	0.5962
P value summary	ns
Are the survival curves sig different?	No
Median survival
Carboplatin	40.5
SP141 + Carboplatin	44
Ratio (and its reciprocal)	0.9205	1.086
95% CI of ratio	0,3455 to 2,453	0,4077 to 2,895
Hazard Ratio (Mantel-Haenszel)	B/D	D/B
Ratio (and its reciprocal)	1.805	0.5542
95% CI of ratio	0,5412 to 6,017	0,1662 to 1,848
Hazard Ratio (logrank)	B/D	D/B
Ratio (and its reciprocal)	1.486	0.673
95% CI of ratio	0,5470 to 4,036	0,2478 to 1,828

## Sheet: stat SP141+DBZ vs DBZ+carbo
Table Analyzed	Survie sans pertes de poids Raw data
Logrank (Mantel-Cox) test
Chi square	2.692
df	1
P value	0.1008
P value summary	ns
Are the survival curves sig different?	No
Gehan-Breslow-Wilcoxon test
Chi square	4.997
df	1
P value	0.0254
P value summary	*
Are the survival curves sig different?	Yes
Median survival
SP141 + DBZ	38.5
DBZ + Carboplatin	56
Ratio (and its reciprocal)	0.6875	1.455
95% CI of ratio	0,2385 to 1,981	0,5047 to 4,192
Hazard Ratio (Mantel-Haenszel)	C/E	E/C
Ratio (and its reciprocal)	3.095	0.3231
95% CI of ratio	0,8027 to 11,94	0,08378 to 1,246
Hazard Ratio (logrank)	C/E	E/C
Ratio (and its reciprocal)	2.153	0.4645
95% CI of ratio	0,6506 to 7,124	0,1404 to 1,537

## Sheet: stat SP141+carbo vs DBZ+carbo
Table Analyzed	Survie sans pertes de poids Raw data
Logrank (Mantel-Cox) test
Chi square	3.688
df	1
P value	0.0548
P value summary	ns
Are the survival curves sig different?	No
Gehan-Breslow-Wilcoxon test
Chi square	3.96
df	1
P value	0.0466
P value summary	*
Are the survival curves sig different?	Yes
Median survival
SP141 + Carboplatin	44
DBZ + Carboplatin	56
Ratio (and its reciprocal)	0.7857	1.273
95% CI of ratio	0,2949 to 2,094	0,4777 to 3,391
Hazard Ratio (Mantel-Haenszel)	D/E	E/D
Ratio (and its reciprocal)	3.299	0.3031
95% CI of ratio	0,9757 to 11,16	0,08964 to 1,025
Hazard Ratio (logrank)	D/E	E/D
Ratio (and its reciprocal)	2.259	0.4428
95% CI of ratio	0,7806 to 6,535	0,1530 to 1,281

## Sheet: stat carbo vs SP141+DBZ
Table Analyzed	Survie sans pertes de poids Raw data
Logrank (Mantel-Cox) test
Chi square	0.03939
df	1
P value	0.8427
P value summary	ns
Are the survival curves sig different?	No
Gehan-Breslow-Wilcoxon test
Chi square	0.01682
df	1
P value	0.8968
P value summary	ns
Are the survival curves sig different?	No
Median survival
Carboplatin	40.5
SP141 + DBZ	38.5
Ratio (and its reciprocal)	1.052	0.9506
95% CI of ratio	0,3650 to 3,032	0,3298 to 2,740
Hazard Ratio (Mantel-Haenszel)	B/C	C/B
Ratio (and its reciprocal)	1.135	0.8807
95% CI of ratio	0,3238 to 3,981	0,2512 to 3,088
Hazard Ratio (logrank)	B/C	C/B
Ratio (and its reciprocal)	1.094	0.914
95% CI of ratio	0,3818 to 3,135	0,3190 to 2,619
