# Supplementary material for: NOTCH1 intracellular domain stabilization by MDM2 plays a major role in NSCLC response to platinum
Source: EMBO Mol Med. 2026 Jan 16;18(2):514–41. doi: 10.1038/s44321-025-00354-9 (PMC12905330; doi:10.1038/s44321-025-00354-9)
Supplement: Supplementary file 6 — Source data Fig. 5 [file 44321_2025_354_MOESM6_ESM.zip › Fig 5/Fig 5D raw data.xlsx]

## Sheet: tumors
				gH2ax							CC3
		vehicle	carboplatin	carboplatin + SP141	carboplatin + DBZ	SP141 + DBZ			vehicle	carboplatin	carboplatin + SP141	carboplatin + DBZ	SP141 + DBZ
		31.2771	38.7517	32.3486	49.4364	19.7015			0.7699	1.9326	0.9828	1.2626	2.6592
		25.3242	30.1247	39.8912	52.2673	24.5667			1.6109	1.0532	1.9011	1.0439	2.8964
		35.1044	23.7382	65.1379	43.1529	30.7844			1.496	1.8675	1.1529	1.0632	1.6686
		18.0787	26.2932	63.3133	34.228	20.8863			2.2859	1.405	1.9571	3.1602	1.1887
		44.2392	72.7885	28.672	57.1999	18.9831			0.6274	2.4799	2.9551	5.4636	2.3011
		32.1105	41.1631	33.7083	53.1019	24.0259			1.4422	2.0577	2.4143	4.0187	2.5791
		29.2806	47.4583	35.9978	29.0319	22.531			1.6647	1.0945	2.5469	4.1391	2.0833
		45.4732	33.4828	29.5095	43.3711	26.3371			1.8314	1.6754	2.1573	4.0014	1.284
		29.4711	55.6017	51.0977	44.3089	27.9004			2.9005	1.8299	1.07	4.126	1.8417
		54.5224	35.9316	47.3211	36.6126	10.7432			1.5108	1.1727	0.8311	4.5637	1.4447
		24.5047	38.7724	41.7126	44.3693	31.4974			1.6106	2.1867	0.7252	4.0773	0.8174
		21.1451	39.9651	23.9596	58.5229	24.7375			3.1166	1.7969	0.9333	3.89	1.8868
		32.5443	40.3393	41.0558	45.4669	23.5579

## Sheet: statistic
					gH2ax												cc3
		Number of families	1										Number of families	1
		Number of comparisons per family	10										Number of comparisons per family	10
		Alpha	0.05										Alpha	0.05
		Tukey's multiple comparisons test	Mean diff,	95,00% CI of diff,	Below threshold?	Summary	Adjusted P Value						Tukey's multiple comparisons test	Mean diff,	95,00% CI of diff,	Below threshold?	Summary	Adjusted P Value
		vehicle vs. carboplatin	-7.795	-20,29 to 4,700	No	ns	0.407265	A-B					DBZ + carboplatin vs. SP141 + carboplatin	1.765	0,7462 to 2,784	Yes	****	8.85e-05	A-B
		vehicle vs. carboplatin + SP141	-8.512	-21,01 to 3,983	No	ns	0.318567	A-C					DBZ + carboplatin vs. vehicle	1.662	0,6429 to 2,681	Yes	***	0.0002378	A-C
		vehicle vs. carboplatin + DBZ	-12.92	-25,42 to -0,4277	Yes	*	0.039281	A-D					DBZ + carboplatin vs. carboplatin	1.688	0,6691 to 2,707	Yes	***	0.0001855	A-D
		vehicle vs. SP141 + DBZ	8.986	-3,509 to 21,48	No	ns	0.266412	A-E					DBZ + carboplatin vs. DBZ+SP141	1.513	0,4942 to 2,532	Yes	***	0.0009401	A-E
		carboplatin vs. carboplatin + SP141	-0.7165	-13,21 to 11,78	No	ns	0.999841	B-C					SP141 + carboplatin vs. vehicle	-0.1033	-1,122 to 0,9157	No	ns	0.998493	B-C
		carboplatin vs. carboplatin + DBZ	-5.128	-17,62 to 7,367	No	ns	0.775178	B-D					SP141 + carboplatin vs. carboplatin	-0.07708	-1,096 to 0,9420	No	ns	0.999525	B-D
		carboplatin vs. SP141 + DBZ	16.78	4,286 to 29,28	Yes	**	0.003349	B-E					SP141 + carboplatin vs. DBZ+SP141	-0.252	-1,271 to 0,7670	No	ns	0.956204	B-E
		carboplatin + SP141 vs. carboplatin + DBZ	-4.411	-16,91 to 8,084	No	ns	0.856178	C-D					vehicle vs. carboplatin	0.02624	-0,9928 to 1,045	No	ns	0.999993	C-D
		carboplatin + SP141 vs. SP141 + DBZ	17.5	5,003 to 29,99	Yes	**	0.002022	C-E					vehicle vs. DBZ+SP141	-0.1487	-1,168 to 0,8704	No	ns	0.993811	C-E
		carboplatin + DBZ vs. SP141 + DBZ	21.91	9,414 to 34,40	Yes	****	7.2e-05	D-E					carboplatin vs. DBZ+SP141	-0.1749	-1,194 to 0,8441	No	ns	0.988516	D-E
		Test details	Mean 1	Mean 2	Mean diff,	SE of diff,	n1	n2	q	DF			Test details	Mean 1	Mean 2	Mean diff,	SE of diff,	n1	n2	q	DF
		vehicle vs. carboplatin	32.54	40.34	-7.795	4.43	12	12	2.488	55			DBZ + carboplatin vs. SP141 + carboplatin	3.401	1.636	1.765	0.3613	12	12	6.909	55
		vehicle vs. carboplatin + SP141	32.54	41.06	-8.512	4.43	12	12	2.717	55			DBZ + carboplatin vs. vehicle	3.401	1.739	1.662	0.3613	12	12	6.505	55
		vehicle vs. carboplatin + DBZ	32.54	45.47	-12.92	4.43	12	12	4.125	55			DBZ + carboplatin vs. carboplatin	3.401	1.713	1.688	0.3613	12	12	6.607	55
		vehicle vs. SP141 + DBZ	32.54	23.56	8.986	4.43	12	12	2.869	55			DBZ + carboplatin vs. DBZ+SP141	3.401	1.888	1.513	0.3613	12	12	5.923	55
		carboplatin vs. carboplatin + SP141	40.34	41.06	-0.7165	4.43	12	12	0.2287	55			SP141 + carboplatin vs. vehicle	1.636	1.739	-0.1033	0.3613	12	12	0.4044	55
		carboplatin vs. carboplatin + DBZ	40.34	45.47	-5.128	4.43	12	12	1.637	55			SP141 + carboplatin vs. carboplatin	1.636	1.713	-0.07708	0.3613	12	12	0.3017	55
		carboplatin vs. SP141 + DBZ	40.34	23.56	16.78	4.43	12	12	5.357	55			SP141 + carboplatin vs. DBZ+SP141	1.636	1.888	-0.252	0.3613	12	12	0.9863	55
		carboplatin + SP141 vs. carboplatin + DBZ	41.06	45.47	-4.411	4.43	12	12	1.408	55			vehicle vs. carboplatin	1.739	1.713	0.02624	0.3613	12	12	0.1027	55
		carboplatin + SP141 vs. SP141 + DBZ	41.06	23.56	17.5	4.43	12	12	5.586	55			vehicle vs. DBZ+SP141	1.739	1.888	-0.1487	0.3613	12	12	0.5819	55
		carboplatin + DBZ vs. SP141 + DBZ	45.47	23.56	21.91	4.43	12	12	6.994	55			carboplatin vs. DBZ+SP141	1.713	1.888	-0.1749	0.3613	12	12	0.6846	55
