# Supplementary material for: NOTCH1 intracellular domain stabilization by MDM2 plays a major role in NSCLC response to platinum
Source: EMBO Mol Med. 2026 Jan 16;18(2):514–41. doi: 10.1038/s44321-025-00354-9 (PMC12905330; doi:10.1038/s44321-025-00354-9)
Supplement: Supplementary file 7 — Source data Fig. 6 [file 44321_2025_354_MOESM7_ESM.zip]

Archive with 5 entries (4 files):
- Fig 6/Fig 6A.xlsx
- Fig 6/Fig 6B/
- Fig 6/Fig 6B/western blot gapdh.jpg
- Fig 6/Fig 6B/western blot mdm2.jpg
- Fig 6/Fig 6B/western blot nicd.jpg
