# Supplementary material for: NOTCH1 intracellular domain stabilization by MDM2 plays a major role in NSCLC response to platinum
Source: EMBO Mol Med. 2026 Jan 16;18(2):514–41. doi: 10.1038/s44321-025-00354-9 (PMC12905330; doi:10.1038/s44321-025-00354-9)
Supplement: Supplementary file 7 — Source data Fig. 6 [file 44321_2025_354_MOESM7_ESM.zip › Fig 6/Fig 6A.xlsx]

## Sheet: patients
patients	MDM2 High	MDM2 Low
26.7
4.83
5.06
2.53
4.14
36.36
7.13		1
36.13
1.61
3.22
7.83
9.21
1.61
34.29		1
29.23
5.06	1
17.26
8.75
9.21
31.76
7.13
17.03
1.15
12.2
28.31
8.52
5.06
1.61		1
5.52
31.07		1
41.66
41.89
40.05		1
2.76
12.66	1
4.14
3.22
4.14	1
5.52
1.15
0.23
4.14
3.22
19.1
39.36
5.52
39.13
3.22
14.96	1
2.99
1.84
31.99
13.81
2.53
1.84
34.75
5.06
29.69
2.99
17.03
41.89
29.69		1
3.22
14.5
8.52
30.38
31.53
13.58
2.3
29.46		1
8.75
5.75
10.13
20.94
4.37
21.63
27.39
22.55
20.02
20.94
28.54
13.58
13.12
20.25
6.44
17.72
2.3	1
3.45
0
19.1
3.68
23.71
0.46
4.83
2.99
0.69
2.99
34.29
37.51
2.53		1
35.9		1
25.55
20.71
5.29
17.95
5.06
15.88
34.52
15.88
17.03
34.52
1.61
11.74
8.98
38.67
7.83
13.81
6.9
23.25		1
0.92
30.84
20.02
0.92
1.38
28.31
13.35
8.06
28.54
10.59
6.21
12.2
25.32
26.47
3.45
8.52
21.4
13.58
21.17
22.55
1.84
0
0.46
5.06
2.76
11.05
5.98
1.61
19.56
5.06
12.66	1
1.84
1.61
7.13
2.99
11.74
1.15	1
5.75	1
17.03
5.29
2.99
12.43
15.19	1
7.36
11.28
44.65
18.87
36.82
40.97
34.52
35.21
25.32
8.75
23.01
19.33
19.1
17.95
15.19
6.44
14.04
0.23
8.52
3.68
15.88
14.73
12.43
4.6
0
12.89
0.23
0.46
0.46
10.82
8.52
7.83
9.21
12.2
6.44
12.43
9.9
13.12
6.67
4.37	1
3.91
4.37

## Sheet: statistic
sta
Log-rank (Mantel-Cox) test
Chi square	8.172
df	1
P value	0.0043
P value summary	**
Are the survival curves sig different?	Yes
Gehan-Breslow-Wilcoxon test
Chi square	5.141
df	1
P value	0.0234
P value summary	*
Are the survival curves sig different?	Yes
Median survival
MDM2 High	5.405
MDM2 Low	29.58
Ratio (and its reciprocal)	0.1828	5.472
95% CI of ratio	0,07607 to 0,4391	2,277 to 13,15
Hazard Ratio (Mantel-Haenszel)	A/B	B/A
Ratio (and its reciprocal)	5.359	0.1866
95% CI of ratio	1,695 to 16,94	0,05903 to 0,5899
Hazard Ratio (logrank)	A/B	B/A
Ratio (and its reciprocal)	2.897	0.3452
95% CI of ratio	1,062 to 7,903	0,1265 to 0,9415
