# Supplementary material for: NOTCH1 intracellular domain stabilization by MDM2 plays a major role in NSCLC response to platinum
Source: EMBO Mol Med. 2026 Jan 16;18(2):514–41. doi: 10.1038/s44321-025-00354-9 (PMC12905330; doi:10.1038/s44321-025-00354-9)
Supplement: Supplementary file 8 — Figure EV1 Source Data [file 44321_2025_354_MOESM8_ESM.zip]

Archive with 58 entries (46 files):
- Fig EV1/Fig EV1/
- Fig EV1/Fig EV1/Fig EV1A/
- Fig EV1/Fig EV1/Fig EV1A/replicat/
- Fig EV1/Fig EV1/Fig EV1A/replicat/western blot NICD carbo N2.jpg
- Fig EV1/Fig EV1/Fig EV1A/replicat/western blot P-ATM carbo N2.jpg
- Fig EV1/Fig EV1/Fig EV1A/replicat/western blot P-ATM, NICD irinotecan N2.jpg
- Fig EV1/Fig EV1/Fig EV1A/replicat/western blot tubulin carbo N2.jpg
- Fig EV1/Fig EV1/Fig EV1A/replicat/western blot tubulin irinotecan N2.jpg
- Fig EV1/Fig EV1/Fig EV1A/western ATM girradiation.tif
- Fig EV1/Fig EV1/Fig EV1A/western blot ATM carbo, irinotecan.tif
- Fig EV1/Fig EV1/Fig EV1A/western blot NICD, P-ATM carbo, irinotecan.jpg
- Fig EV1/Fig EV1/Fig EV1A/western blot tubulin, carbo, irinotecan.tif
- Fig EV1/Fig EV1/Fig EV1A/western NICD girradiation.tif
- Fig EV1/Fig EV1/Fig EV1A/western PATM girradiation.tif
- Fig EV1/Fig EV1/Fig EV1A/western tubulin girradiation.tif
- Fig EV1/Fig EV1/Fig EV1B/
- Fig EV1/Fig EV1/Fig EV1B/0/
- Fig EV1/Fig EV1/Fig EV1B/0/IP-ApoTome-44_53bp1.tif
- Fig EV1/Fig EV1/Fig EV1B/0/IP-ApoTome-44_dap1.tif
- Fig EV1/Fig EV1/Fig EV1B/0/IP-ApoTome-44_h2ax.tif
- Fig EV1/Fig EV1/Fig EV1B/0/IP-ApoTome-44_merge.tif
- Fig EV1/Fig EV1/Fig EV1B/24/
- Fig EV1/Fig EV1/Fig EV1B/24/IP-ApoTome-38_53bp1.tif
- Fig EV1/Fig EV1/Fig EV1B/24/IP-ApoTome-38_DAPI.tif
- Fig EV1/Fig EV1/Fig EV1B/24/IP-ApoTome-38_h2ax.tif
- Fig EV1/Fig EV1/Fig EV1B/24/IP-ApoTome-38_merge.tif
- Fig EV1/Fig EV1/Fig EV1B/48/
- Fig EV1/Fig EV1/Fig EV1B/48/IP-ApoTome-33_53BP1.tif
- Fig EV1/Fig EV1/Fig EV1B/48/IP-ApoTome-33_DAPI.tif
- Fig EV1/Fig EV1/Fig EV1B/48/IP-ApoTome-33_H2AX.tif
- Fig EV1/Fig EV1/Fig EV1B/48/IP-ApoTome-33_MERGE.tif
- Fig EV1/Fig EV1/Fig EV1C/
- Fig EV1/Fig EV1/Fig EV1C/FigEV1C replicate/
- Fig EV1/Fig EV1/Fig EV1C/FigEV1C replicate/western blot nicd N2.jpg
- Fig EV1/Fig EV1/Fig EV1C/FigEV1C replicate/western blot tubulin, H3 N2.jpg
- Fig EV1/Fig EV1/Fig EV1C/WESTERN BLOT NICD, TBP.png
- Fig EV1/Fig EV1/Fig EV1C/WESTERN BLOT TUBULIN.png
- Fig EV1/Fig EV1/Fig EV1D/
- Fig EV1/Fig EV1/Fig EV1D/ATM WB #4.png
- Fig EV1/Fig EV1/Fig EV1D/DLL1, wb#2.png
- Fig EV1/Fig EV1/Fig EV1D/dll3, wb #3.png
- Fig EV1/Fig EV1/Fig EV1D/DLL4 WB#1.png
- Fig EV1/Fig EV1/Fig EV1D/figEV1D.jpg
- Fig EV1/Fig EV1/Fig EV1D/JAG1, wb#2.png
- Fig EV1/Fig EV1/Fig EV1D/JAG2 #1.png
- Fig EV1/Fig EV1/Fig EV1D/NICD#1.png
- Fig EV1/Fig EV1/Fig EV1D/Notch FL wb#2.jpg
- Fig EV1/Fig EV1/Fig EV1D/P-ATM, wb#1.png.jpg
- Fig EV1/Fig EV1/Fig EV1D/tubulin wb #2.jpg
- Fig EV1/Fig EV1/Fig EV1D/tubulin wb #3.jpg
- Fig EV1/Fig EV1/Fig EV1D/tubulin wb#1.png
- Fig EV1/Fig EV1/Fig EV1D/tubulin, wb#4.jpg
- Fig EV1/Fig EV1/Fig EV1E/
- Fig EV1/Fig EV1/Fig EV1E/Fig EV1E replicat/
- Fig EV1/Fig EV1/Fig EV1E/Fig EV1E replicat/western blot nicd N2.jpg
- Fig EV1/Fig EV1/Fig EV1E/Fig EV1E replicat/western blot tubulin N2.jpg
- Fig EV1/Fig EV1/Fig EV1E/western blot nicd.jpg
- Fig EV1/Fig EV1/Fig EV1E/western blot tubulin.jpg
