# Supplementary material for: NOTCH1 intracellular domain stabilization by MDM2 plays a major role in NSCLC response to platinum
Source: EMBO Mol Med. 2026 Jan 16;18(2):514–41. doi: 10.1038/s44321-025-00354-9 (PMC12905330; doi:10.1038/s44321-025-00354-9)
Supplement: Supplementary file 9 — Figure EV2 Source Data [file 44321_2025_354_MOESM9_ESM.zip]

Archive with 48 entries (38 files):
- Fig EV2/Fig EV2A/
- Fig EV2/Fig EV2A/Fig EV2A replicat/
- Fig EV2/Fig EV2A/Fig EV2A replicat/Western blot NICD N2.png
- Fig EV2/Fig EV2A/Fig EV2A replicat/Western blot P-ATM N2.png
- Fig EV2/Fig EV2A/Fig EV2A replicat/Western blot P-ATR N2.png
- Fig EV2/Fig EV2A/Fig EV2A replicat/Western blot tubulin N2.png
- Fig EV2/Fig EV2A/Western blot-ATM.png
- Fig EV2/Fig EV2A/Western blot-ATR.png
- Fig EV2/Fig EV2A/Western blot-NICD.png
- Fig EV2/Fig EV2A/Western blot-P-ATM.png
- Fig EV2/Fig EV2A/Western blot-P-ATR.png
- Fig EV2/Fig EV2A/Western blot-tubulin.png
- Fig EV2/Fig EV2B/
- Fig EV2/Fig EV2B/FigEV2B replicat/
- Fig EV2/Fig EV2B/FigEV2B replicat/western blot MDM2 N2.jpg
- Fig EV2/Fig EV2B/FigEV2B replicat/western blot nicd N2.jpg
- Fig EV2/Fig EV2B/FigEV2B replicat/western blot P-ATM N2.jpg
- Fig EV2/Fig EV2B/FigEV2B replicat/western blot tubulin N2.jpg
- Fig EV2/Fig EV2B/western blot ATM.png
- Fig EV2/Fig EV2B/western blot MDM2.png
- Fig EV2/Fig EV2B/western blot NICD.png
- Fig EV2/Fig EV2B/western blot P-ATM.png
- Fig EV2/Fig EV2B/western blot TUBULIN.png
- Fig EV2/Fig EV2C/
- Fig EV2/Fig EV2C/Fig EV2C replicat/
- Fig EV2/Fig EV2C/Fig EV2C replicat/western blot nicd N2.jpg
- Fig EV2/Fig EV2C/Fig EV2C replicat/western blot TUBULIN N2.jpg
- Fig EV2/Fig EV2C/western blot nicd.jpg
- Fig EV2/Fig EV2C/western blot tubulin.jpg
- Fig EV2/Fig EV2D/
- Fig EV2/Fig EV2D/Fig EV2D replicat/
- Fig EV2/Fig EV2D/Fig EV2D replicat/western blot MDM2 N2.jpg
- Fig EV2/Fig EV2D/Fig EV2D replicat/western blot MDM2 N3.jpg
- Fig EV2/Fig EV2D/Fig EV2D replicat/western blot NICD N2.jpg
- Fig EV2/Fig EV2D/Fig EV2D replicat/western blot NICD N3.jpg
- Fig EV2/Fig EV2D/Fig EV2D replicat/western blot tubulin N2.jpg
- Fig EV2/Fig EV2D/Fig EV2D replicat/western blot tubulin N3.jpg
- Fig EV2/Fig EV2D/WESTERN BLOT mdm2.jpg
- Fig EV2/Fig EV2D/WESTERN BLOT NICD.jpg
- Fig EV2/Fig EV2D/WESTERN BLOT TUBULIN.jpg
- Fig EV2/Fig EV2E/
- Fig EV2/Fig EV2E/Fig EV2E replicat/
- Fig EV2/Fig EV2E/Fig EV2E replicat/western blot MDM2 N2.png
- Fig EV2/Fig EV2E/Fig EV2E replicat/western blot NICD N2.png
- Fig EV2/Fig EV2E/Fig EV2E replicat/western blot TUBULIN N2.png
- Fig EV2/Fig EV2E/western blot MDM2.jpg
- Fig EV2/Fig EV2E/western blot NICD.jpg
- Fig EV2/Fig EV2E/western blot tubulin.jpg
