# Supplementary material for: NOTCH1 intracellular domain stabilization by MDM2 plays a major role in NSCLC response to platinum
Source: EMBO Mol Med. 2026 Jan 16;18(2):514–41. doi: 10.1038/s44321-025-00354-9 (PMC12905330; doi:10.1038/s44321-025-00354-9)
Supplement: Supplementary file 10 — Figure EV3 Source Data [file 44321_2025_354_MOESM10_ESM.zip]

Archive with 4 entries (4 files):
- Fig EV3/Western blot MDM2 INPUT-IP.png
- Fig EV3/Western blot NICD INPUT.png
- Fig EV3/western blot nicd- IP.jpg
- Fig EV3/Western blot TBP INPUT.png
