# Supplementary material for: NOTCH1 intracellular domain stabilization by MDM2 plays a major role in NSCLC response to platinum
Source: EMBO Mol Med. 2026 Jan 16;18(2):514–41. doi: 10.1038/s44321-025-00354-9 (PMC12905330; doi:10.1038/s44321-025-00354-9)
Supplement: Supplementary file 11 — Figure EV4 Source Data [file 44321_2025_354_MOESM11_ESM.zip]

Archive with 1 entries (1 files):
- Fig EV4/RAW DATA EV4B.xlsx
