# Supplementary material for: NOTCH1 intracellular domain stabilization by MDM2 plays a major role in NSCLC response to platinum
Source: EMBO Mol Med. 2026 Jan 16;18(2):514–41. doi: 10.1038/s44321-025-00354-9 (PMC12905330; doi:10.1038/s44321-025-00354-9)
Supplement: Supplementary file 11 — Figure EV4 Source Data [file 44321_2025_354_MOESM11_ESM.zip › Fig EV4/RAW DATA EV4B.xlsx]

## Sheet: Feuil1
Days	Vehicle									Carboplatin								DBZ + Carboplatin								SP141 + Carboplatin								DBZ + SP141						SP141 + DBZ + Carbo
0	100	100	100	100	100	100	100	100	100	100	100	100	100	100	100	100	100	100	100	100	100	100	100	100	100	100	100	100	100	100	100	100	100	100	100	100	100	100	100	100	100	100	100	100	100	100	100	100
4	98	97.9452	99.6094	99.2509	101.158	90.1899	98.6928	101.825	100.459	97.2318	93.6255	94.5525	97.026	99.6255	99.1935	93.7063	97.8022	96.124	94.2387	96.7509	98.3607	95.122	95.0658	96.8127	96.5368	91.0345	107.28	92.4528	97.7273	91.4062	90.1024	99.6454	94.9772	99.5968	96.875	95.8801	100.664	101.439	98.4848	96.6767	92.1875	98.4615	93.2432	93.1408	96.2343	90.5063	92.766	96.4029
8	97.6	97.2603	100.391	100.375	101.931	92.0886	98.6928	103.65	100	94.8097	99.6016	95.7198	99.2565	98.1273	96.7742	93.7063	97.8022	97.2868	95.4733	98.1949	94.6721	97.561	94.7368	95.6175	93.0736	98.6207	96.5517	92.4528	100.758	85.9375	89.4198	101.418	94.9772	97.1774	94.7917	94.382	101.661	100.719	99.2424	96.3746	92.9688	88.0769	91.8919	93.5018	94.1423	86.7089	89.3617	90.2878
11	98	97.2603	102.344	101.873	101.544	93.9873	97.3856	87.5912	102.752	95.8478	94.0239	93.7743	97.7695	97.0037	94.7581	91.958	89.011	96.124	93.4156	92.4188	89.3443	94.4251	90.4605	92.8287	96.5368	91.3793	94.2529	87.7358	96.9697	85.9375	81.57	94.3262	89.0411	97.1774	97.9167	93.633	101.329	102.518	97.7273	95.1662	86.7188	88.4615	87.1622	88.0866	91.6318	85.443	87.234	84.1727
14	97.2	96.9178	103.516	98.5019	102.317	88.9241	98.366	102.19	102.752	96.1938	92.0319	92.2179	98.513	97.0037	93.1452	94.7552	87.5458	100	97.9424	88.8087	88.1148	95.122	95.7237	96.0159	99.1342	93.4483	96.9349	87.7358	93.9394	92.1875	75.4266	87.9433	75.3425	98.7903	100	97.0037	101.329	105.396	97.3485	95.7704	89.8438	87.6923	88.1757	87.0036	95.3975	89.8734	88.9362	87.0504
18	103.6	100.342	105.469	102.622	103.475	96.2025	98.366	102.555	103.211	101.73	103.586	99.2218	104.461	97.3783	101.613	100	91.5751	101.938	109.465	88.8087	91.3934	99.6516	101.645	100	104.329	96.5517	100.766	91.8239	102.652	94.1406	83.6177	101.064	86.3014	103.226	105.903	101.124	104.983	104.676	101.136	101.511	94.1406	90.3846	87.8378	91.6968	101.255	92.4051	93.1915	93.1655
21	101.32	96.6438	102.305	102.247	102.317	93.8608	94.5098	100.62	101.835	103.46	105.498	101.829	105.502	101.386	105.766	97.7972	95.2381	105.388	113.663	96.1733	98.4836	102.195	102.368	104.94	106.19	98.5517	102.989	92.4528	104.773	95.625	89.5222	102.695	88.7671	106.371	102.222	102.584	102.392	106.978	99.1288	104.411	99.4922	97.1538	95.1351	100.108	106.695	95.6962	100.213	100.396
25	99.84	98.0479	105.078	99.8502	105.907		91.5359	101.423	101.284	102.318	104.622	95.9533	102.491	101.423	105.121	95.035	97.619	100.194	103.004	93.4296	92.0902	93.9373	95.7566	101.793	100.693	97.1379	99.6935	89.1824	100.227	95.0391	92.0137	102.482	84.6119	100.806	93.5764	95.4682	95.9468	97.6978	98.6742	92.9003	85.4688	87.2692	89.2905	92.2744	97.9498	86.2342	87.9149	96.0432
28	98.8	92.8082	103.516	97.3783	105.405		87.5817	103.65	101.835	101.038	103.187	95.7198	100.743	98.1273	101.21	97.2028	96.337	103.488	99.5885	94.2238	91.8033	90.2439	87.1711	98.008	101.299	95.8621	96.5517	88.0503	103.03	93.75	93.8567	102.482	84.9315	98.3871	87.8472	97.7528	94.6844	101.079	102.652	93.9577	81.25	84.2308	83.1081	91.6968	100	81.6456	81.7021	95.6835
32			103.516		103.861			101.46	101.376	94.8097	96.0159	91.8288	94.052	95.1311	95.5645		93.7729	93.4109	91.7695	89.5307	87.2951	86.4111	85.1974	90.0398	100	88.6207	91.954	83.3333	96.5909	87.8906	88.7372	97.1631	81.2785		84.0278	94.0075	93.6877	96.4029	98.4848	77.9154	76.5625	79.7692	83.4459	78.4477	81.3054	83.2278	74.0426	77.6475
35			105.469		106.178			102.92	97.7064	96.5398	95.2191	90.6615		93.2584	89.9194		90.1099	96.8992	96.2963	88.8087	84.8361	86.0627	85.5263	84.4622	97.4026	85.8621	95.0192	83.3333			84.6416	98.227	80.8219		87.1528	97.7528	95.6811	100.719	103.03
39					105.405			101.825		94.4637	96.0159	86.3813		96.274			86.4469	93.7984	98.3539	89.5307	87.2951	88.1533	83.5526	94.0239	95.2381		93.8697	86.1635			87.0307	99.2908	83.105			102.247	96.6777		107.576
42					104.247			102.19		94.1176	98.008	90.2724		100.749			91.5751	98.4496	105.35	92.7798	90.1639	90.9408	85.5263	90.8367	104.762		91.954	84.9057			89.7611	101.773	84.4749			104.494		107.554	108.333
49								103.285			94.0239						87.1795			92.4188	95.082	94.4251	94.0789	96.0159	98.2684			85.5346			83.959		84.9087						109.47
53																				82.6715	88.5246	88.8502	81.25	91.6335	93.0736						84.8874		85.8219						101.894
56																				86.2816		88.1533	80.9211	88.4462	92.2078						83.2765		82.6484						107.576
60																				84.4765			80.2632	86.0558							85.6655		78.5388						103.788
63																				85.1986			76.3158	85.259															106.061
67																				87.3646																			99.6212
71																				87.0036
74																				82.6715
78																				82.6715
81																				84.1155
84																				81.6173
