# Supplementary material for: NOTCH1 intracellular domain stabilization by MDM2 plays a major role in NSCLC response to platinum
Source: EMBO Mol Med. 2026 Jan 16;18(2):514–41. doi: 10.1038/s44321-025-00354-9 (PMC12905330; doi:10.1038/s44321-025-00354-9)
Supplement: Supplementary file 12 — Figure EV5 Source Data [file 44321_2025_354_MOESM12_ESM.zip]

Archive with 2 entries (2 files):
- Fig EV5/EV5B.xlsx
- Fig EV5/Raw data Fig EV5A.xlsx
