# Supplementary material for: NOTCH1 intracellular domain stabilization by MDM2 plays a major role in NSCLC response to platinum
Source: EMBO Mol Med. 2026 Jan 16;18(2):514–41. doi: 10.1038/s44321-025-00354-9 (PMC12905330; doi:10.1038/s44321-025-00354-9)
Supplement: Supplementary file 12 — Figure EV5 Source Data [file 44321_2025_354_MOESM12_ESM.zip › Fig EV5/EV5B.xlsx]

## Sheet: Feuil1
	gapdh/gapdh	gapdh	hes/gapdh	hes1	hey1/gapdh	hey1	mdm2/gapdh	mdm2	nicd/gapdh	nicd
#1	1	7206.74	8269.28	8269.28	2730.96	2730.96	3875.13	3875.13	6955.4	6955.4
#2	0.95493	6881.93	6093.62	5818.98	2763.75	2639.18	4046.43	3864.06	6855.8	6546.81
#3	0.954402	6878.12	6554.95	6256.05	6073.2	5796.28	6010.75	5736.67	10967.3	10467.2
#4	0.942191	6790.12	5202.05	4901.33	4791.05	4514.08	5164.08	4865.55	8585.97	8089.62
#5	0.81803	5895.33	5510.42	4507.69	2130.51	1742.82	6560.48	5366.67	10108.9	8269.4
#6	1.19364	8602.23	1482.63	1769.72	1108.62	1323.28	5076.55	6059.55	7244.89	8647.76
#7	1.11949	8067.86	817.502	915.184	979.796	1096.87	3102.1	3472.77	132.222	148.021
#8	1.15694	8337.79	432.314	500.163	1054.85	1220.41	2621.51	3032.94	130.534	151.021
#9	1.24561	8976.79	213.429	265.849	770.367	959.577	510.432	635.799	132.344	164.849
#10	1.58782	11443	384.92	611.184	2987.6	4743.77	585.582	929.799	680.402	1080.36
			ratio final
			Hes1		HEY1		MDM2		NICD
VEHICLE	#1		1		1		1		1
VEHICLE	#2		0.736899		1.012		1.04421		0.985681
CARBOPLATIN	#3		0.792687		2.22383		1.55111		1.57681
CARBOPLATIN	#4		0.629082		1.75434		1.33262		1.23443
CARBOPLATIN+SP141	#5		0.666373		0.780132		1.69297		1.45339
CARBOPLATIN+SP141	#6		0.179294		0.405943		1.31003		1.04162
CARBOPLATIN+DBZ	#7		0.0988602		0.358773		0.800515		0.01901
CARBOPLATIN+DBZ	#8		0.0522796		0.386257		0.676496		0.0187674
SP141+DBZ	#9		0.0258098		0.282086		0.13172		0.0190275
SP141+DBZ	#10		0.0465483		1.09397		0.151113		0.0978236
