# Supplementary material for: NOTCH1 intracellular domain stabilization by MDM2 plays a major role in NSCLC response to platinum
Source: EMBO Mol Med. 2026 Jan 16;18(2):514–41. doi: 10.1038/s44321-025-00354-9 (PMC12905330; doi:10.1038/s44321-025-00354-9)
Supplement: Supplementary file 12 — Figure EV5 Source Data [file 44321_2025_354_MOESM12_ESM.zip › Fig EV5/Raw data Fig EV5A.xlsx]

## Sheet: tumors
			Ki67						HES1
	vehicle	carboplatin	SP141 + carboplatin	DBZ + carboplatin	DBZ+SP141		vehicle	carboplatin	carboplatin + SP141	carboplatin + DBZ	SP141 + DBZ
	90.6568	121.255	102.355	111.68	63.3028		71.8521	146.669	148.248	87.9906	36.8333
	91.5686	117.983	55.6549	75.1934	69.1131		54.2179	141.073	153.09	81.2232	54.0021
	106.94	95.9076	28.4957	49.8292	48.0315		63.4847	136.833	114.612	75.7649	71.9068
	65.8052	110.616	90.5952	66.3641	75.303		48.0824	140.083	121.746	89.5756	79.6706
	85.3886	68.5732	30.3524	73.322	123.381		149.404	85.5861	76.5387	53.2342	72.8854
	83.2161	78.1262	111.465	117.883	110.845		134.019	116.289	93.6388	87.8377	74.8945
	137.456	65.7602	49.2278	80.0673	126.181		126.48	105.254	110.488	101.23	80.1024
	117.728	116.06	69.0416	48.7051	75.9953		139.69	110.442	119.95	87.0239	74.1628
	66.973	80.1692	135.606	45.674	44.3307		94.704	98.6445	114.153	43.12	45.2611
	62.0896	87.6948	127.739	110.751	87.6588		85.4582	112.901	87.7022	39.6835	47.1279
	59.0747	58.8366	125.392	86.6279	77.0197		113.461	110.98	113.081	43.2877	61.3301
	92.567	80.2866	98.8304	95.6947	62.2449		104.327	107.714	95.2452	56.6273	69.7097

## Sheet: statistics
			Ki67											HES1
Number of families	1										Number of families	1
Number of comparisons per family	10										Number of comparisons per family	10
Alpha	0.05										Alpha	0.05
Tukey's multiple comparisons test	Mean diff,	95,00% CI of diff,	Below threshold?	Summary	Adjusted P Value						Tukey's multiple comparisons test	Mean diff,	95,00% CI of diff,	Below threshold?	Summary	Adjusted P Value
DBZ + carboplatin vs. SP141 + carboplatin	-5.247	-37,19 to 26,70	No	ns	0.9903						vehicle vs. carboplatin	-18.94	-46,06 to 8,182	No	ns	0.294346	A-B
DBZ + carboplatin vs. vehicle	-8.139	-40,09 to 23,81	No	ns	0.9514						vehicle vs. carboplatin + SP141	-13.61	-40,73 to 13,51	No	ns	0.620704	A-C
DBZ + carboplatin vs. carboplatin	-9.956	-41,90 to 21,99	No	ns	0.9034						vehicle vs. carboplatin + DBZ	28.22	1,093 to 55,34	Yes	*	0.0376111	A-D
DBZ + carboplatin vs. DBZ+SP141	-0.1346	-32,08 to 31,81	No	ns	>0,9999						vehicle vs. SP141 + DBZ	34.77	7,652 to 61,90	Yes	**	0.0056423	A-E
SP141 + carboplatin vs. vehicle	-2.893	-34,84 to 29,06	No	ns	0.999						carboplatin vs. carboplatin + SP141	5.331	-21,79 to 32,45	No	ns	0.980943	B-C
SP141 + carboplatin vs. carboplatin	-4.71	-36,66 to 27,24	No	ns	0.9936						carboplatin vs. carboplatin + DBZ	47.16	20,03 to 74,28	Yes	****	8.31e-05	B-D
SP141 + carboplatin vs. DBZ+SP141	5.112	-26,84 to 37,06	No	ns	0.9912						carboplatin vs. SP141 + DBZ	53.72	26,59 to 80,84	Yes	****	7.2e-06	B-E
vehicle vs. carboplatin	-1.817	-33,76 to 30,13	No	ns	0.9998						carboplatin + SP141 vs. carboplatin + DBZ	41.82	14,70 to 68,95	Yes	***	0.0005531	C-D
vehicle vs. DBZ+SP141	8.005	-23,94 to 39,95	No	ns	0.9541						carboplatin + SP141 vs. SP141 + DBZ	48.38	21,26 to 75,51	Yes	****	5.31e-05	C-E
carboplatin vs. DBZ+SP141	9.822	-22,13 to 41,77	No	ns	0.9077						carboplatin + DBZ vs. SP141 + DBZ	6.559	-20,56 to 33,68	No	ns	0.959529	D-E
Test details	Mean 1	Mean 2	Mean diff,	SE of diff,	n1	n2	q	DF			Test details	Mean 1	Mean 2	Mean diff,	SE of diff,	n1	n2	q	DF
DBZ + carboplatin vs. SP141 + carboplatin	80.15	85.4	-5.247	11.33	12	12	0.6551	55			vehicle vs. carboplatin	98.77	117.7	-18.94	9.617	12	12	2.785	55
DBZ + carboplatin vs. vehicle	80.15	88.29	-8.139	11.33	12	12	1.016	55			vehicle vs. carboplatin + SP141	98.77	112.4	-13.61	9.617	12	12	2.001	55
DBZ + carboplatin vs. carboplatin	80.15	90.11	-9.956	11.33	12	12	1.243	55			vehicle vs. carboplatin + DBZ	98.77	70.55	28.22	9.617	12	12	4.149	55
DBZ + carboplatin vs. DBZ+SP141	80.15	80.28	-0.1346	11.33	12	12	0.01681	55			vehicle vs. SP141 + DBZ	98.77	63.99	34.77	9.617	12	12	5.114	55
SP141 + carboplatin vs. vehicle	85.4	88.29	-2.893	11.33	12	12	0.3611	55			carboplatin vs. carboplatin + SP141	117.7	112.4	5.331	9.617	12	12	0.784	55
SP141 + carboplatin vs. carboplatin	85.4	90.11	-4.71	11.33	12	12	0.588	55			carboplatin vs. carboplatin + DBZ	117.7	70.55	47.16	9.617	12	12	6.935	55
SP141 + carboplatin vs. DBZ+SP141	85.4	80.28	5.112	11.33	12	12	0.6383	55			carboplatin vs. SP141 + DBZ	117.7	63.99	53.72	9.617	12	12	7.899	55
vehicle vs. carboplatin	88.29	90.11	-1.817	11.33	12	12	0.2268	55			carboplatin + SP141 vs. carboplatin + DBZ	112.4	70.55	41.82	9.617	12	12	6.151	55
vehicle vs. DBZ+SP141	88.29	80.28	8.005	11.33	12	12	0.9994	55			carboplatin + SP141 vs. SP141 + DBZ	112.4	63.99	48.38	9.617	12	12	7.115	55
carboplatin vs. DBZ+SP141	90.11	80.28	9.822	11.33	12	12	1.226	55			carboplatin + DBZ vs. SP141 + DBZ	70.55	63.99	6.559	9.617	12	12	0.9646	55
